# Supplementary material for: Ago1 is required for the regulation of mitochondrial translation under heat stress in Schizosaccharomyces pombe
Source: J Biol Chem. 2026 Jun 4;302(7):113235. doi: 10.1016/j.jbc.2026.113235 (PMC13324456; doi:10.1016/j.jbc.2026.113235)
Supplement: Tables S3-S5 [file mmc2.xlsx]

## Sheet: content
		CONTENT
	TITLES:
	Table S3	List of genes associated with enriched GO categories (P < 0.05) for Biological Process .
	Table S4	List of genes associated with enriched GO categories (P < 0.05) for Molecular Function .
	Table S5	List of genes associated with enriched GO categories (P < 0.05) for Cellular Component.

## Sheet: Table S3
List of genes associated with enriched GO categories (P < 0.05) for Biological Process .
GO Biological Process	Test/Ref	Protein	Gene Name		Description
pathway
aerobic electron transport chain	2024-04-06
		SPAC1296.02	cox4	0.658266	cytochrome c oxidase subunit IV
		SPBC2F12.17	cox7	0.288058	cytochrome c oxidase subunit VII Cox7
		SPMIT.01	cox1	0.318629	cytochrome c oxidase subunit 1
		SPMIT.11	cox2	0.373674	cytochrome c oxidase subunit 2
mitochondrial electron transport, cytochrome c to oxygen	2024-04-06
		SPAC1296.02	cox4	0.658266	cytochrome c oxidase subunit IV
		SPBC2F12.17	cox7	0.288058	cytochrome c oxidase subunit VII Cox7
		SPMIT.01	cox1	0.318629	cytochrome c oxidase subunit 1
		SPMIT.11	cox2	0.373674	cytochrome c oxidase subunit 2
transmembrane transport	31/218
		SPCC794.04c	SPCC794.04c	1.51647	transmembrane transporter
		SPAC5D6.09c	mug86	5.32936	plasma membrane acetate transmembrane transporter
		SPAC1071.10c	pma1	0.493191	plasma membrane P-type proton exporting ATPase, P3-type Pma1
		SPCC1442.08c	cox12	0.665607	cytochrome c oxidase protein VIb
		SPMIT.01	cox1	0.318629	cytochrome c oxidase subunit 1
		SPMIT.11	cox2	0.373674	cytochrome c oxidase subunit 2
		SPCC338.10c	cox5	0.612633	cytochrome c oxidase subunit V
		SPAC11E3.07	vma4	3.23716	V-type ATPase V1 subunit E
		SPAC17A2.03c	vma6	5.19714	V-type ATPase V0 subunit d
		SPAC1B3.14	vma3	3.94414	V-type ATPase V0 subunit c (proteolipid subunit)
		SPAC343.05	vma1	2.96198	V-type ATPase V1 domain, subunit A
		SPAC637.05c	vma2	3.56124	V-type ATPase V1 subunit B
		SPAC732.01	vma11	3.3764	V-type ATPase V0 subunit c' (proteolipid subunit)
		SPAC12G12.04	mcp60	1.51241	mitochondrial heat shock protein Hsp60/Mcp60
		SPBC16E9.11c	pub3	0.607738	HECT-type ubiquitin-protein ligase E3 Pub3
		SPCC2H8.02	pho843	3.81861	plasma membrane inorganic phosphate transmembrane transporter Pho843
		SPBC359.03c	aat1	4.14309	plasma membrane amino acid transmembrane transporter Aat1
		SPBC36.03c	mfs3	0.126938	plasma membrane spermidine transmembrane transporter Mfs3
		SPBC29B5.02c	isp4	5.22334	plasma membrane OPT oligopep
		SPAC22F3.13	tsc1	1.81382	Rheb GAP, hamartin Tsc1
		SPCC569.05c	SPCC569.05c	0.532979	plasma membrane spermidine family transmembrane transporter
		SPBC4B4.08	ght2	0.574161	plasma membrane glucose/fructose:proton symporter Ght2
		SPCC548.06c	ght8	0.175838	plasma membrane hexose:proton symporter, unknown specificity Ght8
		SPBC725.10	tps0	2.3131	mitochondrial outer membrane protein, TspO/MBR-related, implicated in lipid/sterol transport, tspO
		SPBC83.13	yhm2	0.563476	mitochondrial carrier, tricarboxylic acid Yhm2
		SPBC27B12.09c	flx1	1.5369	mitochondrial carrier, FAD Flx1
		SPAC11D3.05	mfs2	0.467601	transmembrane transporter Mfs2
		SPAC3F10.11c	abc2	2.6835	vacuolar phytochelatin and glutathione S-conjugate ABC family transmembrane transporter Abc2
		SPAC5D6.04	SPAC5D6.04	8.94378	auxin family transmembrane transporter
		SPCC18B5.01c	bfr1	0.371026	plasma membrane brefeldin A efflux transporter Bfr1
		SPCC320.08	SPCC320.08	2.10617	transmembrane transporter
ATP hydrolysis coupled cation transmembrane transport	2024-06-14
		SPAC11E3.07	vma4	3.23716	V-type ATPase V1 subunit E
		SPAC17A2.03c	vma6	5.19714	V-type ATPase V0 subunit d
		SPAC1B3.14	vma3	3.94414	V-type ATPase V0 subunit c (proteolipid subunit)
		SPAC343.05	vma1	2.96198	V-type ATPase V1 domain, subunit A
		SPAC637.05c	vma2	3.56124	V-type ATPase V1 subunit B
		SPAC732.01	vma11	3.3764	V-type ATPase V0 subunit c' (proteolipid subunit)
ATP hydrolysis coupled ion transmembrane transport	2024-06-14
		SPAC11E3.07	vma4	3.23716	V-type ATPase V1 subunit E
		SPAC17A2.03c	vma6	5.19714	V-type ATPase V0 subunit d
		SPAC1B3.14	vma3	3.94414	V-type ATPase V0 subunit c (proteolipid subunit)
		SPAC343.05	vma1	2.96198	V-type ATPase V1 domain, subunit A
		SPAC637.05c	vma2	3.56124	V-type ATPase V1 subunit B
		SPAC732.01	vma11	3.3764	V-type ATPase V0 subunit c' (proteolipid subunit)
ATP hydrolysis coupled transmembrane transport	2024-06-14
		SPAC11E3.07	vma4	3.23716	V-type ATPase V1 subunit E
		SPAC17A2.03c	vma6	5.19714	V-type ATPase V0 subunit d
		SPAC1B3.14	vma3	3.94414	V-type ATPase V0 subunit c (proteolipid subunit)
		SPAC343.05	vma1	2.96198	V-type ATPase V1 domain, subunit A
		SPAC637.05c	vma2	3.56124	V-type ATPase V1 subunit B
		SPAC732.01	vma11	3.3764	V-type ATPase V0 subunit c' (proteolipid subunit)
monovalent inorganic cation transport	11/41
		SPAC1071.10c	pma1	0.493191	plasma membrane P-type proton exporting ATPase, P3-type Pma1
		SPCC1442.08c	cox12	0.665607	cytochrome c oxidase protein VIb
		SPMIT.01	cox1	0.318629	cytochrome c oxidase subunit 1
		SPMIT.11	cox2	0.373674	cytochrome c oxidase subunit 2
		SPCC338.10c	cox5	0.612633	cytochrome c oxidase subunit V
		SPAC11E3.07	vma4	3.23716	V-type ATPase V1 subunit E
		SPAC17A2.03c	vma6	5.19714	V-type ATPase V0 subunit d
		SPAC1B3.14	vma3	3.94414	V-type ATPase V0 subunit c (proteolipid subunit)
		SPAC343.05	vma1	2.96198	V-type ATPase V1 domain, subunit A
		SPAC637.05c	vma2	3.56124	V-type ATPase V1 subunit B
		SPAC732.01	vma11	3.3764	V-type ATPase V0 subunit c' (proteolipid subunit)
proton transmembrane transport	11/33
		SPAC11E3.07	vma4	3.23716	V-type ATPase V1 subunit E
		SPAC17A2.03c	vma6	5.19714	V-type ATPase V0 subunit d
		SPAC1B3.14	vma3	3.94414	V-type ATPase V0 subunit c (proteolipid subunit)
		SPAC343.05	vma1	2.96198	V-type ATPase V1 domain, subunit A
		SPAC637.05c	vma2	3.56124	V-type ATPase V1 subunit B
		SPAC732.01	vma11	3.3764	V-type ATPase V0 subunit c' (proteolipid subunit)
		SPAC1071.10c	pma1	0.493191	plasma membrane P-type proton exporting ATPase, P3-type Pma1
		SPCC1442.08c	cox12	0.665607	cytochrome c oxidase protein VIb
		SPMIT.01	cox1	0.318629	cytochrome c oxidase subunit 1
		SPMIT.11	cox2	0.373674	cytochrome c oxidase subunit 2
		SPCC338.10c	cox5	0.612633	cytochrome c oxidase subunit V
energy coupled proton transmembrane transport, against electrochemical gradient	2024-06-14
		SPAC11E3.07	vma4	3.23716	V-type ATPase V1 subunit E
		SPAC17A2.03c	vma6	5.19714	V-type ATPase V0 subunit d
		SPAC1B3.14	vma3	3.94414	V-type ATPase V0 subunit c (proteolipid subunit)
		SPAC343.05	vma1	2.96198	V-type ATPase V1 domain, subunit A
		SPAC637.05c	vma2	3.56124	V-type ATPase V1 subunit B
		SPAC732.01	vma11	3.3764	V-type ATPase V0 subunit c' (proteolipid subunit)
ATP hydrolysis coupled proton transport	2024-06-14
		SPAC11E3.07	vma4	3.23716	V-type ATPase V1 subunit E
		SPAC17A2.03c	vma6	5.19714	V-type ATPase V0 subunit d
		SPAC1B3.14	vma3	3.94414	V-type ATPase V0 subunit c (proteolipid subunit)
		SPAC343.05	vma1	2.96198	V-type ATPase V1 domain, subunit A
		SPAC637.05c	vma2	3.56124	V-type ATPase V1 subunit B
		SPAC732.01	vma11	3.3764	V-type ATPase V0 subunit c' (proteolipid subunit)
a
wild-type cells under heat-stress conditions /wild-type cells.

## Sheet: Table S4
List of genes associated with enriched GO categories (P < 0.05) for Molecular Function .
GO Molecular Function	Test/Ref	Protein	Gene Name		Description
pathway
transporter activity	32/201
		SPAC11E3.07	vma4	3.23716	V-type ATPase V1 subunit E
		SPAC17A2.03c	vma6	5.19714	V-type ATPase V0 subunit d
		SPAC1B3.14	vma3	3.94414	V-type ATPase V0 subunit c (proteolipid subunit)
		SPAC343.05	vma1	2.96198	V-type ATPase V1 domain, subunit A
		SPAC637.05c	vma2	3.56124	V-type ATPase V1 subunit B
		SPAC732.01	vma11	3.3764	V-type ATPase V0 subunit c' (proteolipid subunit)
		SPCC569.05c	SPCC569.05c	0.532979	plasma membrane spermidine family transmembrane transporter
		SPCC18B5.01c	bfr1	0.371026	plasma membrane brefeldin A efflux transporter Bfr1
		SPAC1296.02	cox4	0.658266	cytochrome c oxidase subunit IV
		SPAC24C9.16c	cox8	0.55964	cytochrome c oxidase subunit VIII
		SPBC2F12.17	cox7	0.288058	cytochrome c oxidase subunit VII Cox7
		SPCC1442.08c	cox12	0.665607	cytochrome c oxidase protein VIb
		SPMIT.01	cox1	0.318629	cytochrome c oxidase subunit 1
		SPMIT.11	cox2	0.373674	cytochrome c oxidase subunit 2
		SPCC338.10c	cox5	0.612633	cytochrome c oxidase subunit V
		SPCC794.04c	SPCC794.04c	1.51647	transmembrane transporter
		SPAC11D3.05	mfs2	0.467601	transmembrane transporter Mfs2
		SPAC5D6.04	SPAC5D6.04	8.94378	auxin family transmembrane transporter
		SPCC320.08	SPCC320.08	2.10617	transmembrane transporter
		SPCC2H8.02	pho843	3.81861	plasma membrane inorganic phosphate transmembrane transporter Pho843
		SPBC4B4.08	ght2	0.574161	plasma membrane glucose/fructose:proton symporter Ght2
		SPCC548.06c	ght8	0.175838	plasma membrane hexose:proton symporter, unknown specificity Ght8
		SPBC83.13	yhm2	0.563476	mitochondrial carrier, tricarboxylic acid Yhm2
		SPAC1071.10c	pma1	0.493191	plasma membrane P-type proton exporting ATPase, P3-type Pma1
		SPBC947.02	apl2	3.49861	AP-1 adaptor complex beta subunit Apl2
		SPCP1E11.06	apl4	2.65084	AP-1 adaptor complex gamma subunit Apl4
		SPMIT.09	atp8	0.410177	F1-FO ATP synthase subunit 8
		SPAC5D6.09c	mug86	5.32936	plasma membrane acetate transmembrane transporter
		SPBC359.03c	aat1	4.14309	plasma membrane amino acid transmembrane transporter Aat1
		SPBC27B12.09c	flx1	1.5369	mitochondrial carrier, FAD Flx1
		SPAC343.06c	pls1	2.29684	mitochondrial phospholipid scramblase Pls1
		SPBC29B5.02c	isp4	5.22334	plasma membrane OPT oligopep
transmembrane transporter activity	29/173
		SPAC11E3.07	vma4	3.23716	V-type ATPase V1 subunit E
		SPAC17A2.03c	vma6	5.19714	V-type ATPase V0 subunit d
		SPAC1B3.14	vma3	3.94414	V-type ATPase V0 subunit c (proteolipid subunit)
		SPAC343.05	vma1	2.96198	V-type ATPase V1 domain, subunit A
		SPAC637.05c	vma2	3.56124	V-type ATPase V1 subunit B
		SPAC732.01	vma11	3.3764	V-type ATPase V0 subunit c' (proteolipid subunit)
		SPCC569.05c	SPCC569.05c	0.532979	plasma membrane spermidine family transmembrane transporter
		SPCC18B5.01c	bfr1	0.371026	plasma membrane brefeldin A efflux transporter Bfr1
		SPAC1296.02	cox4	0.658266	cytochrome c oxidase subunit IV
		SPAC24C9.16c	cox8	0.55964	cytochrome c oxidase subunit VIII
		SPBC2F12.17	cox7	0.288058	cytochrome c oxidase subunit VII Cox7
		SPCC1442.08c	cox12	0.665607	cytochrome c oxidase protein VIb
		SPMIT.01	cox1	0.318629	cytochrome c oxidase subunit 1
		SPMIT.11	cox2	0.373674	cytochrome c oxidase subunit 2
		SPCC338.10c	cox5	0.612633	cytochrome c oxidase subunit V
		SPCC794.04c	SPCC794.04c	1.51647	transmembrane transporter
		SPCC2H8.02	pho843	3.81861	plasma membrane inorganic phosphate transmembrane transporter Pho843
		SPBC4B4.08	ght2	0.574161	plasma membrane glucose/fructose:proton symporter Ght2
		SPCC548.06c	ght8	0.175838	plasma membrane hexose:proton symporter, unknown specificity Ght8
		SPBC83.13	yhm2	0.563476	mitochondrial carrier, tricarboxylic acid Yhm2
		SPAC1071.10c	pma1	0.493191	plasma membrane P-type proton exporting ATPase, P3-type Pma1
		SPMIT.09	atp8	0.410177	F1-FO ATP synthase subunit 8
		SPAC5D6.09c	mug86	5.32936	plasma membrane acetate transmembrane transporter
		SPBC359.03c	aat1	4.14309	plasma membrane amino acid transmembrane transporter Aat1
		SPBC27B12.09c	flx1	1.5369	mitochondrial carrier, FAD Flx1
		SPBC29B5.02c	isp4	5.22334	plasma membrane OPT oligopep
		SPAC11D3.05	mfs2	0.467601	transmembrane transporter Mfs2
		SPAC5D6.04	SPAC5D6.04	8.94378	auxin family transmembrane transporter
		SPCC320.08	SPCC320.08	2.10617	transmembrane transporter
proton transmembrane transporter activity	17/53
		SPAC11E3.07	vma4	3.23716	V-type ATPase V1 subunit E
		SPAC17A2.03c	vma6	5.19714	V-type ATPase V0 subunit d
		SPAC1B3.14	vma3	3.94414	V-type ATPase V0 subunit c (proteolipid subunit)
		SPAC343.05	vma1	2.96198	V-type ATPase V1 domain, subunit A
		SPAC637.05c	vma2	3.56124	V-type ATPase V1 subunit B
		SPAC732.01	vma11	3.3764	V-type ATPase V0 subunit c' (proteolipid subunit)
		SPAC1296.02	cox4	0.658266	cytochrome c oxidase subunit IV
		SPAC24C9.16c	cox8	0.55964	cytochrome c oxidase subunit VIII
		SPBC2F12.17	cox7	0.288058	cytochrome c oxidase subunit VII Cox7
		SPCC1442.08c	cox12	0.665607	cytochrome c oxidase protein VIb
		SPMIT.01	cox1	0.318629	cytochrome c oxidase subunit 1
		SPMIT.11	cox2	0.373674	cytochrome c oxidase subunit 2
		SPCC338.10c	cox5	0.612633	cytochrome c oxidase subunit V
		SPBC4B4.08	ght2	0.574161	plasma membrane glucose/fructose:proton symporter Ght2
		SPCC548.06c	ght8	0.175838	plasma membrane hexose:proton symporter, unknown specificity Ght8
		SPAC1071.10c	pma1	0.493191	plasma membrane P-type proton exporting ATPase, P3-type Pma1
		SPMIT.09	atp8	0.410177	F1-FO ATP synthase subunit 8
monovalent inorganic cation transmembrane transporter activity	17/55
		SPAC11E3.07	vma4	3.23716	V-type ATPase V1 subunit E
		SPAC17A2.03c	vma6	5.19714	V-type ATPase V0 subunit d
		SPAC1B3.14	vma3	3.94414	V-type ATPase V0 subunit c (proteolipid subunit)
		SPAC343.05	vma1	2.96198	V-type ATPase V1 domain, subunit A
		SPAC637.05c	vma2	3.56124	V-type ATPase V1 subunit B
		SPAC732.01	vma11	3.3764	V-type ATPase V0 subunit c' (proteolipid subunit)
		SPAC1296.02	cox4	0.658266	cytochrome c oxidase subunit IV
		SPAC24C9.16c	cox8	0.55964	cytochrome c oxidase subunit VIII
		SPBC2F12.17	cox7	0.288058	cytochrome c oxidase subunit VII Cox7
		SPCC1442.08c	cox12	0.665607	cytochrome c oxidase protein VIb
		SPMIT.01	cox1	0.318629	cytochrome c oxidase subunit 1
		SPMIT.11	cox2	0.373674	cytochrome c oxidase subunit 2
		SPCC338.10c	cox5	0.612633	cytochrome c oxidase subunit V
		SPBC4B4.08	ght2	0.574161	plasma membrane glucose/fructose:proton symporter Ght2
		SPCC548.06c	ght8	0.175838	plasma membrane hexose:proton symporter, unknown specificity Ght8
		SPAC1071.10c	pma1	0.493191	plasma membrane P-type proton exporting ATPase, P3-type Pma1
		SPMIT.09	atp8	0.410177	F1-FO ATP synthase subunit 8
serine-type peptidase activity	2024-06-11
		SPAC1006.01	psp3	2.80024	vacuolar serine protease Psp3
		SPAC4A8.04	isp6	5.5419	vacuolar serine protease Isp6
		SPAP8A3.12c	tpp2	2.35505	tripep
		SPAC19G12.10c	cpy1	3.04813	vacuolar carboxypep
		SPBC1711.12	ppp16	2.68151	acylpep
		SPBC2D10.07c	mmp1	1.62976	mitochondrial inner membrane pep
serine hydrolase activity	2024-06-11
		SPAC1006.01	psp3	2.80024	vacuolar serine protease Psp3
		SPAC4A8.04	isp6	5.5419	vacuolar serine protease Isp6
		SPAP8A3.12c	tpp2	2.35505	tripep
		SPAC19G12.10c	cpy1	3.04813	vacuolar carboxypep
		SPBC1711.12	ppp16	2.68151	acylpep
		SPBC2D10.07c	mmp1	1.62976	mitochondrial inner membrane pep
heme-copper terminal oxidase activity	2024-08-12
		SPAC1296.02	cox4	0.658266	cytochrome c oxidase subunit IV
		SPAC24C9.16c	cox8	0.55964	cytochrome c oxidase subunit VIII
		SPBC2F12.17	cox7	0.288058	cytochrome c oxidase subunit VII Cox7
		SPCC1442.08c	cox12	0.665607	cytochrome c oxidase protein VIb
		SPMIT.01	cox1	0.318629	cytochrome c oxidase subunit 1
		SPMIT.11	cox2	0.373674	cytochrome c oxidase subunit 2
		SPCC338.10c	cox5	0.612633	cytochrome c oxidase subunit V
		SPMIT.04	cox3	0.572237	cytochrome c oxidase subunit 3
oxidoreductase activity, acting on a heme group of donors, oxygen as acceptor	2024-07-11
		SPAC1296.02	cox4	0.658266	cytochrome c oxidase subunit IV
		SPAC24C9.16c	cox8	0.55964	cytochrome c oxidase subunit VIII
		SPBC2F12.17	cox7	0.288058	cytochrome c oxidase subunit VII Cox7
		SPCC1442.08c	cox12	0.665607	cytochrome c oxidase protein VIb
		SPMIT.01	cox1	0.318629	cytochrome c oxidase subunit 1
		SPMIT.11	cox2	0.373674	cytochrome c oxidase subunit 2
		SPCC338.10c	cox5	0.612633	cytochrome c oxidase subunit V
oxidoreductase activity, acting on a heme group of donors	2024-07-11
		SPAC1296.02	cox4	0.658266	cytochrome c oxidase subunit IV
		SPAC24C9.16c	cox8	0.55964	cytochrome c oxidase subunit VIII
		SPBC2F12.17	cox7	0.288058	cytochrome c oxidase subunit VII Cox7
		SPCC1442.08c	cox12	0.665607	cytochrome c oxidase protein VIb
		SPMIT.01	cox1	0.318629	cytochrome c oxidase subunit 1
		SPMIT.11	cox2	0.373674	cytochrome c oxidase subunit 2
		SPCC338.10c	cox5	0.612633	cytochrome c oxidase subunit V
cytochrome-c oxidase activity	2024-07-11
		SPAC1296.02	cox4	0.658266	cytochrome c oxidase subunit IV
		SPAC24C9.16c	cox8	0.55964	cytochrome c oxidase subunit VIII
		SPBC2F12.17	cox7	0.288058	cytochrome c oxidase subunit VII Cox7
		SPCC1442.08c	cox12	0.665607	cytochrome c oxidase protein VIb
		SPMIT.01	cox1	0.318629	cytochrome c oxidase subunit 1
		SPMIT.11	cox2	0.373674	cytochrome c oxidase subunit 2
		SPCC338.10c	cox5	0.612633	cytochrome c oxidase subunit V
a
wild-type cells under heat-stress conditions /wild-type cells.

## Sheet: Table S5
List of genes associated with enriched GO categories (P < 0.05) for Cellular Component.
GO Cellular Component	Test/Ref	Protein	Gene Name		Description
pathway
membrane	100/928
		SPAC11D3.05	mfs2	0.467601	transmembrane transporter Mfs2
		SPAC16.01	rho2	0.572608	Rho family GTPase Rho2
		SPAC2F3.11	ppx1	0.483159	exopolyphosphatase, prune Ppx1
		SPAC5D6.09c	mug86	5.32936	plasma membrane acetate transmembrane transporter
		SPBC11B10.07c	ivn1	2.19691	plasma membrane phospholipid-translocating ATPase complex Lem3 family subunit Ivn1
		SPBC1539.08	arf6	0.324023	ADP-ribosylation factor, Arf family Arf6
		SPBC29B5.02c	isp4	5.22334	plasma membrane OPT oligopep
		SPBC365.12c	ish1	3.16417	nuclear envelope Ish domain protein Ish1
		SPBC947.02	apl2	3.49861	AP-1 adaptor complex beta subunit Apl2
		SPCC18B5.01c	bfr1	0.371026	plasma membrane brefeldin A efflux transporter Bfr1
		SPCC569.05c	SPCC569.05c	0.532979	plasma membrane spermidine family transmembrane transporter
		SPCC794.04c	SPCC794.04c	1.51647	transmembrane transporter
		SPAC2F7.16c	pld1	0.630266	phospholipase D, Pld1
		SPBC146.13c	myo1	0.240169	myosin type I
		SPBC16G5.18	erg24	1.83859	C-14 sterol reductase Erg24
		SPBC4F6.16c	ero11	2.72526	ER oxidoreductin Ero1a
		SPBP16F5.08c	fmo1	0.284513	ER flavin-containing N,N-dimethylaniline monooxygenase activity Fmo1
		SPCC645.02	gep4	1.97912	phosphatidylglycerol phosphate phosphatase Gep4
		SPAC12G12.04	mcp60	1.51241	mitochondrial heat shock protein Hsp60/Mcp60
		SPMIT.09	atp8	0.410177	F1-FO ATP synthase subunit 8
		SPBC359.03c	aat1	4.14309	plasma membrane amino acid transmembrane transporter Aat1
		SPBC4B4.08	ght2	0.574161	plasma membrane glucose/fructose:proton symporter Ght2
		SPCC548.06c	ght8	0.175838	plasma membrane hexose:proton symporter, unknown specificity Ght8
		SPCC16A11.08	atg20	2.52728	autophagy associated PX/BAR domain sorting nexin Atg20
		SPAC11E3.07	vma4	3.23716	V-type ATPase V1 subunit E
		SPBC1718.06	msp1	1.6294	mitochondrial dynamin family fusion GTPase Msp1
		SPBC409.18	SPBC409.18	4.18603	diacylglycerol diphosphate phosphatase
		SPAC3H1.04c	mdm31	1.66317	mitochondrial inner membrane protein Mdm31, mitochondrion inheritance factor, interacts with ERMES
		SPAC589.11	pth4	2.37859	mitochondrial translation release factor
		SPBC1215.01	shy1	1.55846	cytochrome c oxidase assembly protein Shy1
		SPBC83.13	yhm2	0.563476	mitochondrial carrier, tricarboxylic acid Yhm2
		SPCC320.12	atp23	0.489025	mitochondrial inner membrane pep
		SPCC4G3.14	mdj1	1.6434	mitochondrial DNAJ domain protein Mdj1
		SPAC29A4.17c	fun14	1.78606	integral mitochondrial outer membrane (MOM) protein
		SPBC11G11.01	fis1	2.1306	mitochondrial outer membrane fission complex receptor Fis1
		SPAC22E12.06c	gmh3	2.32437	alpha-1,2-galactosyltransferase Gmh3
		SPBC1289.13c	gmh6	2.45412	alpha-1,2-galactosyltransferase Gmh6
		SPBC36.10	ups2	2.55259	phosphatidic acid transfer protein Ups2
		SPAC17A2.03c	vma6	5.19714	V-type ATPase V0 subunit d
		SPAC1B3.14	vma3	3.94414	V-type ATPase V0 subunit c (proteolipid subunit)
		SPAC732.01	vma11	3.3764	V-type ATPase V0 subunit c' (proteolipid subunit)
		SPAC343.05	vma1	2.96198	V-type ATPase V1 domain, subunit A
		SPAC637.05c	vma2	3.56124	V-type ATPase V1 subunit B
		SPAC1002.01	mrx11	1.58431	mitochondrial expression network (MIOREX) component Mrx11
		SPAC12G12.17	nce101	1.6245	non-classical export protein Nce101
		SPAC1782.12c	SPAC1782.12c	1.82316	ER transmembrane protein, DUF423 family protein, human TMEM256 ortholog, implicated in lipid metabolism or membrane organization
		SPAC3A12.08	SPAC3A12.08	1.92697	acyl-coenzyme A thioesterase
		SPAC5D6.04	SPAC5D6.04	8.94378	auxin family transmembrane transporter
		SPAC637.03	SPAC637.03	4.14073	DUF1774 family multi-spanning conserved fungal membrane protein
		SPAC6F6.13c	SPAC6F6.13c	0.44186	Golgi localized Alpha/Beta hydrolase fold, DUF726 family protein
		SPAC926.10	ina22	2.58008	mitochondrial F1-FO ATP synthase peripheral stalk assembly factor Ina22
		SPBC1921.06c	pvg3	3.01212	Golgi galactosylxylosylprotein 3-beta-galactosyltransferase Pvg3
		SPBC21B10.07	crr1	1.84444	glycosyl hydrolase family Crr1
		SPBC2F12.17	cox7	0.288058	cytochrome c oxidase subunit VII Cox7
		SPBC30D10.09c	hva22	1.62794	ER membrane organization protein, HVA22/TB2/DP1 family protein
		SPBC365.16	SPBC365.16	0.580971	mitochondrial membrane protein, conserved in yeast and apicomplexa
		SPBC725.10	tps0	2.3131	mitochondrial outer membrane protein, TspO/MBR-related, implicated in lipid/sterol transport, tspO
		SPBC800.14c	SPBC800.14c	2.30789	mitochondrial DUF1772 family protein, multimembrane spanning anthrone oxygenase-like
		SPBP22H7.03	sbg1	2.78069	plasma membrane-actinomyosin ring linker protein Sbg1
		SPCC1682.09c	ggc1	0.633222	mitochondrial carrier, guanine nucleotide Ggc1
		SPCC320.08	SPCC320.08	2.10617	transmembrane transporter
		SPCC569.06	SPCC569.06	2.32598	Schizosaccharomyces specific multicopy membrane protein family 1
		SPCC594.02c	SPCC594.02c	0.41705	DUF2456 family conserved fungal protein
		SPMIT.01	cox1	0.318629	cytochrome c oxidase subunit 1
		SPMIT.11	cox2	0.373674	cytochrome c oxidase subunit 2
		SPAC1296.04	mug65	0.474433	dysferlin-like membrane trafficking protein Mug65
		SPAC227.06	yip5	2.68974	Rab GTPase binding Yip5
		SPBC2D10.07c	mmp1	1.62976	mitochondrial inner membrane pep
		SPCC338.10c	cox5	0.612633	cytochrome c oxidase subunit V
		SPCC594.04c	SPCC594.04c	2.03752	steroid oxidoreductase superfamily protein
		SPAC1071.10c	pma1	0.493191	plasma membrane P-type proton exporting ATPase, P3-type Pma1
		SPCC2H8.02	pho843	3.81861	plasma membrane inorganic phosphate transmembrane transporter Pho843
		SPAC1296.02	cox4	0.658266	cytochrome c oxidase subunit IV
		SPAC24C9.16c	cox8	0.55964	cytochrome c oxidase subunit VIII
		SPCP1E11.06	apl4	2.65084	AP-1 adaptor complex gamma subunit Apl4
		SPAC8F11.10c	pvg1	3.05962	Golgi pyruvyltransferase Pvg1
		SPAC26H5.13c	kei1	4.31801	inositol phoshorylceramide synthase regulatory subunit Kei1
		SPBC3E7.15c	lac1	2.32398	sphingosine N-acyltransferase Lac1
		SPBC409.23	mim2	3.43754	mitochondrial MIM complex subunit Mim2
		SPAC26A3.01	sxa1	1.93534	aspartic protease Sxa1
		SPBC27B12.09c	flx1	1.5369	mitochondrial carrier, FAD Flx1
		SPAC16E8.07c	vph1	4.91161	V-type ATPase V0 subunit a
		SPBC19C7.10	bqt4	0.638663	integral nuclear inner membrane protein Bqt4
		SPAC17A5.08	erp2	2.22034	COPII-coated vesicle component Erp2/3/4
		SPAC1A6.10	tcd1	1.62504	tRNA threonylcarbamoyladenosine dehydratase Tcd1
		SPAC2F3.18c	SPAC2F3.18c	4.11618	small endoribonuclease with 2 transmembrane domains
		SPAC2G11.09	SPAC2G11.09	3.85536	calcium ion transmembrane transporter
		SPAC3F10.11c	abc2	2.6835	vacuolar phytochelatin and glutathione S-conjugate ABC family transmembrane transporter Abc2
		SPAC4G9.20c	ymc1	0.424572	mitochondrial carrier, glutamate/glycine
		SPBC1105.08	emp70	3.09748	EMP70 family endosomal transport protein Emp70
		SPBC13A2.04c	ptr2	6.65937	plasma membrane PTR family pep
		SPBC14F5.13c	pho8	3.59699	vacuolar membrane alkaline phosphatase
		SPBC36.03c	mfs3	0.126938	plasma membrane spermidine transmembrane transporter Mfs3
		SPCC16C4.01	sif2	3.58831	mitochondrial protein, involved in mitochondrial gene expression
		SPMIT.04	cox3	0.572237	cytochrome c oxidase subunit 3
		SPAC22H12.05c	fsc1	2.76883	fasciclin domain protein Fsc1
		SPAC4D7.02c	pgc1	5.22188	phosphatidylglycerol phospholipase C Pgc1
		SPBC19F8.04c	lcl3	0.493496	mitochondrial nuclease Lcl3, implicated in DNA repair
		SPBC725.05c	npp1	2.75618	nucleotide pyrophosphatase Npp1
		SPBC947.10	dsc1	2.61262	Golgi Dsc E3 ligase complex subunit Dsc1
mitochondrion	72/484
		SPAC12B10.06c	emi5	0.665446	succinate dehydrogenase complex assembly protein Emi5
		SPAC1B3.04c	guf1	0.345819	mitochondrial elongation factor GTPase Guf1
		SPAC29A4.17c	fun14	1.78606	integral mitochondrial outer membrane (MOM) protein
		SPBC11G11.01	fis1	2.1306	mitochondrial outer membrane fission complex receptor Fis1
		SPAC3H1.04c	mdm31	1.66317	mitochondrial inner membrane protein Mdm31, mitochondrion inheritance factor, interacts with ERMES
		SPAC589.11	pth4	2.37859	mitochondrial translation release factor
		SPBC1215.01	shy1	1.55846	cytochrome c oxidase assembly protein Shy1
		SPBC83.13	yhm2	0.563476	mitochondrial carrier, tricarboxylic acid Yhm2
		SPCC320.12	atp23	0.489025	mitochondrial inner membrane pep
		SPCC4G3.14	mdj1	1.6434	mitochondrial DNAJ domain protein Mdj1
		SPAC1296.02	cox4	0.658266	cytochrome c oxidase subunit IV
		SPAC24C9.16c	cox8	0.55964	cytochrome c oxidase subunit VIII
		SPBC2F12.17	cox7	0.288058	cytochrome c oxidase subunit VII Cox7
		SPMIT.01	cox1	0.318629	cytochrome c oxidase subunit 1
		SPMIT.11	cox2	0.373674	cytochrome c oxidase subunit 2
		SPAC12G12.04	mcp60	1.51241	mitochondrial heat shock protein Hsp60/Mcp60
		SPAC4F10.22	cmc4	2.2133	mitochondrial intermembrane space protein, mature-T-Cell Proliferation I type ortholog, unknown biological role Cmc4
		SPBC36.10	ups2	2.55259	phosphatidic acid transfer protein Ups2
		SPAC2F3.11	ppx1	0.483159	exopolyphosphatase, prune Ppx1
		SPAC3A12.12	atp11	1.63326	mitochondrial F1-FO ATP synthase chaperone Atp11
		SPBC15D4.11c	SPBC15D4.11c	1.5485	mitochondrial Mam33 family protein
		SPCC70.03c	put1	0.652809	proline dehydrogenase Put1
		SPCC757.07c	ctt1	0.627819	catalase
		SPBC1105.03c	mrpl16	0.579273	mitochondrial ribosomal protein subunit L16
		SPBC56F2.14	mrpl44	0.506151	mitochondrial ribosomal protein subunit L53
		SPCC777.17c	SPCC777.17c	0.512429	mitochondrial ribosomal protein subunit L9
		SPBC409.23	mim2	3.43754	mitochondrial MIM complex subunit Mim2
		SPBC1718.06	msp1	1.6294	mitochondrial dynamin family fusion GTPase Msp1
		SPMIT.09	atp8	0.410177	F1-FO ATP synthase subunit 8
		SPBC27B12.09c	flx1	1.5369	mitochondrial carrier, FAD Flx1
		SPAC1002.01	mrx11	1.58431	mitochondrial expression network (MIOREX) component Mrx11
		SPAC11E3.12	SPAC11E3.12	1.65238	mitochondrial thioredoxin family protein, implicated in sulfur cluster assembly
		SPAC12B10.05	icp55	0.550391	mitochondrial intermediate cleavage pep
		SPAC1486.01	sod2	1.78194	mitochondrial superoxide dismutase Sod2
		SPAC17A2.05	osm1	1.54996	fumarate reductase Osm1
		SPAC18G6.01c	aim18	3.36126	chalcone-related heme binding protein, Aim18
		SPAC20G8.01	cdc17	1.5243	ATP-dependent DNA replication ligase Cdc17
		SPAC25B8.18	SPAC25B8.18	2.47485	mitochondrial thioredoxin-related protein
		SPAC25G10.02	cce1	2.41562	cruciform-cutting endonuclease Cce1
		SPAC26F1.04c	etr1	2.15328	enoyl-[acyl-carrier protein] reductase
		SPAC343.06c	pls1	2.29684	mitochondrial phospholipid scramblase Pls1
		SPAC3A12.08	SPAC3A12.08	1.92697	acyl-coenzyme A thioesterase
		SPAC3F10.03	grs1	0.580341	mitochondrial and cytoplasmic glycine-tRNA ligase Grs1
		SPAC4A8.06c	SPAC4A8.06c	0.617299	esterase/lipase, implicated in fatty acid biosynthetic process
		SPAC4A8.08c	vrs2	0.4875	mitochondrial valine-tRNA ligase Vrs2/Vas2
		SPAC4F10.17	SPAC4F10.17	2.13262	conserved fungal protein
		SPAC6B12.04c	SPAC6B12.04c	0.457884	2-aminoadipate transaminase/kynurenine-oxoglutarate transaminase
		SPAC824.03c	SPAC824.03c	1.52744	mitochondrial endonuclease family, related to holliday junction resolvases, implicated in DNA or tRNA metabolism
		SPAC8E11.10	SPAC8E11.10	0.544484	sorbose reductase
		SPACUNK4.13c	SPACUNK4.13c	0.632918	mitochondrial NTPase Obg family, human OLA1 ortholog, implicated in mitochondrial translation, ribosome assembly, or tRNA metabolism
		SPAPB17E12.10c	mrm202	2.26868	mitochondrial 2' O-ribose methyltransferase Mrm2-like
		SPBC1105.15c	htd2	1.89264	3-hydroxyacyl-ACP dehydratase Htd2
		SPBC119.18	mdm35	0.603726	mitochondrial phosphatidylserine translocation complex subunit Mdm35
		SPBC1604.02c	ppr1	0.52834	mitochondrial PPR repeat protein Ppr1
		SPBC18H10.11c	ppr2	1.54158	mitochondrial PPR repeat protein Ppr2
		SPBC19G7.18c	SPBC19G7.18c	2.01835	Schizosaccharomyces specific protein
		SPBC24C6.03	SPBC24C6.03	1.60297	mitochondrial proline-tRNA ligase
		SPBC36.04	cys11	0.586647	cysteine synthase
		SPBC365.16	SPBC365.16	0.580971	mitochondrial membrane protein, conserved in yeast and apicomplexa
		SPBC685.02	exo5	2.54956	nuclear single stranded DNA specific 5'-3' exodeoxyribonuclease Exo5.1
		SPBC725.10	tps0	2.3131	mitochondrial outer membrane protein, TspO/MBR-related, implicated in lipid/sterol transport, tspO
		SPBC800.14c	SPBC800.14c	2.30789	mitochondrial DUF1772 family protein, multimembrane spanning anthrone oxygenase-like
		SPBP16F5.08c	fmo1	0.284513	ER flavin-containing N,N-dimethylaniline monooxygenase activity Fmo1
		SPCC1235.02	bio2	0.433697	biotin synthase
		SPCC1442.08c	cox12	0.665607	cytochrome c oxidase protein VIb
		SPCC1620.03	mug163	3.29587	mitochondrial protein, human C6orf136 ortholog
		SPCC1682.09c	ggc1	0.633222	mitochondrial carrier, guanine nucleotide Ggc1
		SPCC338.06c	hsp20	5.80585	heat shock protein Hsp20/Hsp15.8
		SPCC576.06c	SPCC576.06c	1.6641	mitochondrial tyrosine-tRNA ligase
		SPMIT.04	cox3	0.572237	cytochrome c oxidase subunit 3
		SPBC2D10.07c	mmp1	1.62976	mitochondrial inner membrane pep
		SPCC338.10c	cox5	0.612633	cytochrome c oxidase subunit V
vacuolar proton-transporting V-type ATPase, V0 domain	2024-03-04
		SPAC17A2.03c	vma6	5.19714	V-type ATPase V0 subunit d
		SPAC1B3.14	vma3	3.94414	V-type ATPase V0 subunit c (proteolipid subunit)
		SPAC732.01	vma11	3.3764	V-type ATPase V0 subunit c' (proteolipid subunit)
mitochondrial respiratory chain complex IV	2024-05-08
		SPAC1296.02	cox4	0.658266	cytochrome c oxidase subunit IV
		SPAC24C9.16c	cox8	0.55964	cytochrome c oxidase subunit VIII
		SPBC2F12.17	cox7	0.288058	cytochrome c oxidase subunit VII Cox7
		SPMIT.01	cox1	0.318629	cytochrome c oxidase subunit 1
		SPMIT.11	cox2	0.373674	cytochrome c oxidase subunit 2
membrane part	72/691
		SPBC16G5.18	erg24	1.83859	C-14 sterol reductase Erg24
		SPBC4F6.16c	ero11	2.72526	ER oxidoreductin Ero1a
		SPBP16F5.08c	fmo1	0.284513	ER flavin-containing N,N-dimethylaniline monooxygenase activity Fmo1
		SPBC947.02	apl2	3.49861	AP-1 adaptor complex beta subunit Apl2
		SPAC1002.01	mrx11	1.58431	mitochondrial expression network (MIOREX) component Mrx11
		SPAC11D3.05	mfs2	0.467601	transmembrane transporter Mfs2
		SPAC12G12.17	nce101	1.6245	non-classical export protein Nce101
		SPAC1782.12c	SPAC1782.12c	1.82316	ER transmembrane protein, DUF423 family protein, human TMEM256 ortholog, implicated in lipid metabolism or membrane organization
		SPAC1B3.14	vma3	3.94414	V-type ATPase V0 subunit c (proteolipid subunit)
		SPAC22E12.06c	gmh3	2.32437	alpha-1,2-galactosyltransferase Gmh3
		SPAC29A4.17c	fun14	1.78606	integral mitochondrial outer membrane (MOM) protein
		SPAC3A12.08	SPAC3A12.08	1.92697	acyl-coenzyme A thioesterase
		SPAC3H1.04c	mdm31	1.66317	mitochondrial inner membrane protein Mdm31, mitochondrion inheritance factor, interacts with ERMES
		SPAC5D6.04	SPAC5D6.04	8.94378	auxin family transmembrane transporter
		SPAC5D6.09c	mug86	5.32936	plasma membrane acetate transmembrane transporter
		SPAC637.03	SPAC637.03	4.14073	DUF1774 family multi-spanning conserved fungal membrane protein
		SPAC6F6.13c	SPAC6F6.13c	0.44186	Golgi localized Alpha/Beta hydrolase fold, DUF726 family protein
		SPAC732.01	vma11	3.3764	V-type ATPase V0 subunit c' (proteolipid subunit)
		SPAC926.10	ina22	2.58008	mitochondrial F1-FO ATP synthase peripheral stalk assembly factor Ina22
		SPBC11B10.07c	ivn1	2.19691	plasma membrane phospholipid-translocating ATPase complex Lem3 family subunit Ivn1
		SPBC11G11.01	fis1	2.1306	mitochondrial outer membrane fission complex receptor Fis1
		SPBC1215.01	shy1	1.55846	cytochrome c oxidase assembly protein Shy1
		SPBC1718.06	msp1	1.6294	mitochondrial dynamin family fusion GTPase Msp1
		SPBC1921.06c	pvg3	3.01212	Golgi galactosylxylosylprotein 3-beta-galactosyltransferase Pvg3
		SPBC21B10.07	crr1	1.84444	glycosyl hydrolase family Crr1
		SPBC29B5.02c	isp4	5.22334	plasma membrane OPT oligopep
		SPBC2F12.17	cox7	0.288058	cytochrome c oxidase subunit VII Cox7
		SPBC30D10.09c	hva22	1.62794	ER membrane organization protein, HVA22/TB2/DP1 family protein
		SPBC359.03c	aat1	4.14309	plasma membrane amino acid transmembrane transporter Aat1
		SPBC365.16	SPBC365.16	0.580971	mitochondrial membrane protein, conserved in yeast and apicomplexa
		SPBC409.18	SPBC409.18	4.18603	diacylglycerol diphosphate phosphatase
		SPBC725.10	tps0	2.3131	mitochondrial outer membrane protein, TspO/MBR-related, implicated in lipid/sterol transport, tspO
		SPBC800.14c	SPBC800.14c	2.30789	mitochondrial DUF1772 family protein, multimembrane spanning anthrone oxygenase-like
		SPBC83.13	yhm2	0.563476	mitochondrial carrier, tricarboxylic acid Yhm2
		SPBP22H7.03	sbg1	2.78069	plasma membrane-actinomyosin ring linker protein Sbg1
		SPCC1682.09c	ggc1	0.633222	mitochondrial carrier, guanine nucleotide Ggc1
		SPCC18B5.01c	bfr1	0.371026	plasma membrane brefeldin A efflux transporter Bfr1
		SPCC320.08	SPCC320.08	2.10617	transmembrane transporter
		SPCC569.05c	SPCC569.05c	0.532979	plasma membrane spermidine family transmembrane transporter
		SPCC569.06	SPCC569.06	2.32598	Schizosaccharomyces specific multicopy membrane protein family 1
		SPCC594.02c	SPCC594.02c	0.41705	DUF2456 family conserved fungal protein
		SPCC794.04c	SPCC794.04c	1.51647	transmembrane transporter
		SPMIT.01	cox1	0.318629	cytochrome c oxidase subunit 1
		SPMIT.11	cox2	0.373674	cytochrome c oxidase subunit 2
		SPAC1296.04	mug65	0.474433	dysferlin-like membrane trafficking protein Mug65
		SPAC227.06	yip5	2.68974	Rab GTPase binding Yip5
		SPBC2D10.07c	mmp1	1.62976	mitochondrial inner membrane pep
		SPCC338.10c	cox5	0.612633	cytochrome c oxidase subunit V
		SPCC594.04c	SPCC594.04c	2.03752	steroid oxidoreductase superfamily protein
		SPBC19C7.10	bqt4	0.638663	integral nuclear inner membrane protein Bqt4
		SPBC36.10	ups2	2.55259	phosphatidic acid transfer protein Ups2
		SPAC8F11.10c	pvg1	3.05962	Golgi pyruvyltransferase Pvg1
		SPAC1071.10c	pma1	0.493191	plasma membrane P-type proton exporting ATPase, P3-type Pma1
		SPBC4B4.08	ght2	0.574161	plasma membrane glucose/fructose:proton symporter Ght2
		SPCC2H8.02	pho843	3.81861	plasma membrane inorganic phosphate transmembrane transporter Pho843
		SPCC548.06c	ght8	0.175838	plasma membrane hexose:proton symporter, unknown specificity Ght8
		SPAC26H5.13c	kei1	4.31801	inositol phoshorylceramide synthase regulatory subunit Kei1
		SPBC3E7.15c	lac1	2.32398	sphingosine N-acyltransferase Lac1
		SPBC27B12.09c	flx1	1.5369	mitochondrial carrier, FAD Flx1
		SPCP1E11.06	apl4	2.65084	AP-1 adaptor complex gamma subunit Apl4
		SPAC26A3.01	sxa1	1.93534	aspartic protease Sxa1
		SPAC17A2.03c	vma6	5.19714	V-type ATPase V0 subunit d
		SPMIT.09	atp8	0.410177	F1-FO ATP synthase subunit 8
		SPAC16E8.07c	vph1	4.91161	V-type ATPase V0 subunit a
		SPAC11E3.07	vma4	3.23716	V-type ATPase V1 subunit E
		SPAC343.05	vma1	2.96198	V-type ATPase V1 domain, subunit A
		SPAC637.05c	vma2	3.56124	V-type ATPase V1 subunit B
		SPAC1296.02	cox4	0.658266	cytochrome c oxidase subunit IV
		SPAC24C9.16c	cox8	0.55964	cytochrome c oxidase subunit VIII
		SPBC146.13c	myo1	0.240169	myosin type I
		SPBC409.23	mim2	3.43754	mitochondrial MIM complex subunit Mim2
		SPCC645.02	gep4	1.97912	phosphatidylglycerol phosphate phosphatase Gep4
respiratory chain complex IV	2024-05-08
		SPAC1296.02	cox4	0.658266	cytochrome c oxidase subunit IV
		SPAC24C9.16c	cox8	0.55964	cytochrome c oxidase subunit VIII
		SPBC2F12.17	cox7	0.288058	cytochrome c oxidase subunit VII Cox7
		SPMIT.01	cox1	0.318629	cytochrome c oxidase subunit 1
		SPMIT.11	cox2	0.373674	cytochrome c oxidase subunit 2
proton-transporting two-sector ATPase complex	2024-08-27
		SPAC11E3.07	vma4	3.23716	V-type ATPase V1 subunit E
		SPAC343.05	vma1	2.96198	V-type ATPase V1 domain, subunit A
		SPAC637.05c	vma2	3.56124	V-type ATPase V1 subunit B
		SPAC16E8.07c	vph1	4.91161	V-type ATPase V0 subunit a
		SPMIT.09	atp8	0.410177	F1-FO ATP synthase subunit 8
		SPAC17A2.03c	vma6	5.19714	V-type ATPase V0 subunit d
		SPAC1B3.14	vma3	3.94414	V-type ATPase V0 subunit c (proteolipid subunit)
		SPAC732.01	vma11	3.3764	V-type ATPase V0 subunit c' (proteolipid subunit)
proton-transporting V-type ATPase complex	2024-07-13
		SPAC16E8.07c	vph1	4.91161	V-type ATPase V0 subunit a
		SPAC11E3.07	vma4	3.23716	V-type ATPase V1 subunit E
		SPAC343.05	vma1	2.96198	V-type ATPase V1 domain, subunit A
		SPAC637.05c	vma2	3.56124	V-type ATPase V1 subunit B
		SPAC17A2.03c	vma6	5.19714	V-type ATPase V0 subunit d
		SPAC1B3.14	vma3	3.94414	V-type ATPase V0 subunit c (proteolipid subunit)
		SPAC732.01	vma11	3.3764	V-type ATPase V0 subunit c' (proteolipid subunit)
proton-transporting two-sector ATPase complex, proton-transporting domain	2024-05-14
		SPMIT.09	atp8	0.410177	F1-FO ATP synthase subunit 8
		SPAC16E8.07c	vph1	4.91161	V-type ATPase V0 subunit a
		SPAC17A2.03c	vma6	5.19714	V-type ATPase V0 subunit d
		SPAC1B3.14	vma3	3.94414	V-type ATPase V0 subunit c (proteolipid subunit)
		SPAC732.01	vma11	3.3764	V-type ATPase V0 subunit c' (proteolipid subunit)
proton-transporting V-type ATPase, V0 domain	2024-04-05
		SPAC17A2.03c	vma6	5.19714	V-type ATPase V0 subunit d
		SPAC1B3.14	vma3	3.94414	V-type ATPase V0 subunit c (proteolipid subunit)
		SPAC732.01	vma11	3.3764	V-type ATPase V0 subunit c' (proteolipid subunit)
		SPAC16E8.07c	vph1	4.91161	V-type ATPase V0 subunit a
a
wild-type cells under heat-stress conditions /wild-type cells.
